# Supplementary material for: PERMA.teach: a study on the effectiveness of a standardized positive education training program in Austria
Source: Front Psychol. 2025 Apr 8;16:1516572. doi: 10.3389/fpsyg.2025.1516572 (PMC12053473; doi:10.3389/fpsyg.2025.1516572)
Supplement: Supplementary file 2 [file Data_Sheet_1.ZIP]

Archive with 20 entries (17 files):
- Material PERMA.teach/
- __MACOSX/._Material PERMA.teach
- Material PERMA.teach/Material Expertinnen/
- Material PERMA.teach/.DS_Store
- __MACOSX/Material PERMA.teach/._.DS_Store
- Material PERMA.teach/Material LPs/
- Material PERMA.teach/Material Expertinnen/Interviews Expertinnen inkl. Leitfaden und Codierung.pdf
- __MACOSX/Material PERMA.teach/Material Expertinnen/._Interviews Expertinnen inkl. Leitfaden und Codierung.pdf
- Material PERMA.teach/Material LPs/.DS_Store
- __MACOSX/Material PERMA.teach/Material LPs/._.DS_Store
- Material PERMA.teach/Material LPs/Interviews LPs Teil 4.zip
- __MACOSX/Material PERMA.teach/Material LPs/._Interviews LPs Teil 4.zip
- Material PERMA.teach/Material LPs/Interviews LPs Teil 3.pdf
- __MACOSX/Material PERMA.teach/Material LPs/._Interviews LPs Teil 3.pdf
- Material PERMA.teach/Material LPs/Interviewleitfaden_PERMA.teach.pdf
- __MACOSX/Material PERMA.teach/Material LPs/._Interviewleitfaden_PERMA.teach.pdf
- Material PERMA.teach/Material LPs/Interviews LPs Teil 2.pdf
- __MACOSX/Material PERMA.teach/Material LPs/._Interviews LPs Teil 2.pdf
- Material PERMA.teach/Material LPs/Interviews LPs Teil 1.pdf
- __MACOSX/Material PERMA.teach/Material LPs/._Interviews LPs Teil 1.pdf
