# Supplementary material for: PERMA.teach: a study on the effectiveness of a standardized positive education training program in Austria
Source: Front Psychol. 2025 Apr 8;16:1516572. doi: 10.3389/fpsyg.2025.1516572 (PMC12053473; doi:10.3389/fpsyg.2025.1516572)
Supplement: Supplementary file 3 [file Data_Sheet_2.ZIP]

Archive with 4 entries (4 files):
- Teacher_Data_Rev.sav
- Students_Data_Rev.sav
- Syntax_Students_DK.sps
- Syntax_Teachers_DK.sps
