# Supplementary material for: PERMA.teach: a study on the effectiveness of a standardized positive education training program in Austria
Source: Front Psychol. 2025 Apr 8;16:1516572. doi: 10.3389/fpsyg.2025.1516572 (PMC12053473; doi:10.3389/fpsyg.2025.1516572)
Supplement: Supplementary file 3 [file Data_Sheet_2.ZIP › Syntax_Teachers_DK.sps]

* Scales
** PERMA Profiler factores - Measurement 1.
*** Positive Emotions.
COMPUTE PERMA_P_M1 = PP3M1_01P + PP13M1_02P + PP22M1_03P.
VARIABLE LABELS PERMA_P_M1 'PERMA Profiler - Positive Emotionen MZP1'.
EXECUTE.

*** Engagement.
COMPUTE PERMA_E_M1 = PP2M1_04E + PP10M1_05E + PP17M1_06E.
VARIABLE LABELS PERMA_E_M1 'PERMA Profiler - Engagement MZP1'.
EXECUTE.

*** Positive relationships.
Compute PERMA_R_M1 = PP8M1_07R + PP19M1_08R + PP21M1_09R.
Variable Labels PERMA_R_M1 'PERMA Profiler - Positive Beziehungen MZP1'.
Execute.

*** Meaning.
Compute PERMA_M_M1 = PP7M1_10M + PP9M1_11M + PP20M1_12M.
Variable Labels PERMA_M_M1 'PERMA Profiler - Sinnstiftun MZP1'.
Execute.

*** Accomplishment.
Compute PERMA_A_M1 = PP5M1_13A + PP1M1_14A + PP15M1_15A.
Variable Labels PERMA_A_M1 'PERMA Profiler - Accomplishment MZP1'.
Execute.

*** Negative emotion.
COMPUTE PERMA_N_M1 = PP16M1_02N + PP4M1_03N + PP14M1_04N.
VARIABLE LABELS PERMA_N_M1 'PERMA Negative Aspekte der mentalen Gesundheit MZP1'.
EXECUTE.

*** Health. 
COMPUTE PERMA_H_M1 = PP6M1_01H + PP12M1_02H + PP18M1_03H.
VARIABLE LABELS PERMA_H_M1 'PERMA Gesundheit MZP1'.
EXECUTE.

*** PERMA total score.
Compute PERMA_Overall_M1 = PP3M1_01P + PP13M1_02P + PP22M1_03P +  PP2M1_04E + PP10M1_05E + PP17M1_06E + PP8M1_07R + PP19M1_08R + PP21M1_09R + 
PP7M1_10M + PP9M1_11M + PP20M1_12M + PP5M1_13A + PP1M1_14A + PP15M1_15A.
Variable Labels PERMA_Overall_M1 'PERMA Summenscore MZP1'.
Execute.

**PERMA Profiler - Measurement 2
*** Positive Emotions.
COMPUTE PERMA_P_M2 = PP3M2_01P + PP13M2_02P + PP22M2_03P.
VARIABLE LABELS PERMA_P_M2 'PERMA Profiler - Positive Emotionen MZP2'.
EXECUTE.

*** Engagement. 
COMPUTE PERMA_E_M2 = PP2M2_04E + PP10M2_05E + PP17M2_06E.
VARIABLE LABELS PERMA_E_M2 'PERMA Profiler - Engagement MZP2'.
EXECUTE.

*** Positive relationships.
Compute PERMA_R_M2 = PP8M2_07R + PP19M2_08R + PP21M2_09R.
Variable Labels PERMA_R_M2 'PERMA Profiler - Positive Beziehungen MZP2'.
Execute.

*** Meaning.
Compute PERMA_M_M2 = PP7M2_10M + PP9M2_11M + PP20M2_12M.
Variable Labels PERMA_M_M2 'PERMA Profiler - Sinnstiftun MZP2'.
Execute.

*** Accomplishment.
Compute PERMA_A_M2 = PP5M2_13A + PP1M2_14A + PP15M2_15A.
Variable Labels PERMA_A_M2 'PERMA Profiler - Accomplishment MZP2'.
Execute.

*** Negative emotions.
COMPUTE PERMA_N_M2 = PP16M2_02N + PP4M2_03N + PP14M2_04N.
VARIABLE LABELS PERMA_N_M2 'PERMA Negative Aspekte der mentalen Gesundheit MZP2'.
EXECUTE.

*** Health.
COMPUTE PERMA_H_M2 = PP6M2_01H + PP12M2_02H + PP18M2_03H.
VARIABLE LABELS PERMA_H_M2 'PERMA Gesundheit MZP2'.
EXECUTE.

*** PERMA total score.
Compute PERMA_Overall_M2 = PP3M2_01P + PP13M2_02P + PP22M2_03P +  PP2M2_04E + PP10M2_05E + PP17M2_06E + PP8M2_07R + PP19M2_08R + PP21M2_09R + 
PP7M2_10M + PP9M2_11M + PP20M2_12M + PP5M2_13A + PP1M2_14A + PP15M2_15A.
Variable Labels PERMA_Overall_M2 'PERMA Summenscore MZP2'.
Execute.

**PERMA Profiler - Measurement 3
*** Positive emotions.
COMPUTE PERMA_P_M3 = PP3M3_01P + PP13M3_02P + PP22M3_03P.
VARIABLE LABELS PERMA_P_M3 'PERMA Profiler - Positive Emotionen MZP3'.
EXECUTE.

*** Engagement. 
COMPUTE PERMA_E_M3 = PP2M3_04E + PP10M3_05E + PP17M3_06E.
VARIABLE LABELS PERMA_E_M3 'PERMA Profiler - Engagement MZP3'.
EXECUTE.

*** Positive relationshiops.
Compute PERMA_R_M3 = PP8M3_07R + PP19M3_08R + PP21M3_09R.
Variable Labels PERMA_R_M3 'PERMA Profiler - Positive Beziehungen MZP3'.
Execute.

*** Meaning.
Compute PERMA_M_M3 = PP7M3_10M + PP9M3_11M + PP20M3_12M.
Variable Labels PERMA_M_M3 'PERMA Profiler - Sinnstiftun MZP3'.
Execute.

* Accomplishment.
Compute PERMA_A_M3 = PP5M3_13A + PP1M3_14A + PP15M3_15A.
Variable Labels PERMA_A_M3 'PERMA Profiler - Accomplishment MZP3'.
Execute.

*** Negative emotions.
COMPUTE PERMA_N_M3 = PP16M3_02N + PP4M3_03N + PP14M3_04N.
VARIABLE LABELS PERMA_N_M3 'PERMA Negative Aspekte der mentalen Gesundheit MZP3'.
EXECUTE.

*** Health.
COMPUTE PERMA_H_M3 = PP6M3_01H + PP12M3_02H + PP18M3_03H.
VARIABLE LABELS PERMA_H_M3 'PERMA Gesundheit MZP3'.
EXECUTE.

*** PERMA total score.
Compute PERMA_Overall_M3 = PP3M3_01P + PP13M3_02P + PP22M3_03P +  PP2M3_04E + PP10M3_05E + PP17M3_06E + PP8M3_07R + PP19M3_08R + PP21M3_09R + 
PP7M3_10M + PP9M3_11M + PP20M3_12M + PP5M3_13A + PP1M3_14A + PP15M3_15A.
Variable Labels PERMA_Overall_M3 'PERMA Summenscore MZP3'.
Execute.

*Satisfaction with Life Scale.
** Measurement 1.
COMPUTE SWLS_M1 = SWLS_01M1 + SWLS_02M1 + SWLS_03M1 + SWLS_04M1 + SWLS_05M1.
VARIABLE LABELS SWLS_M1 'SWLS - Satisfaction With Life_MZP1'.
EXECUTE.

** Measurement 2.
COMPUTE SWLS_M2 = SWLS_01M2 + SWLS_02M2 + SWLS_03M2 + SWLS_04M2 + SWLS_05M2.
VARIABLE LABELS SWLS_M1 'SWLS - Satisfaction With Life_MZP2'.
EXECUTE.

** Measurement 3.
COMPUTE SWLS_M3 = SWLS_01M3 + SWLS_02M3 + SWLS_03M3 + SWLS_04M3 + SWLS_05M3.
VARIABLE LABELS SWLS_M3 'SWLS - Satisfaction With Life_MZP3'.
EXECUTE.

* RELIABILITY.
** PERMA Factors.
*** Positive Emotions.
RELIABILITY
  /VARIABLES=PP3M1_01P PP13M1_02P PP22M1_03P
  /SCALE('ALL VARIABLES') ALL
  /MODEL=ALPHA
  /SUMMARY=TOTAL.

*** Engagement.
RELIABILITY
  /VARIABLES=PP2M1_04E PP10M1_05E PP17M1_06E
  /SCALE('ALL VARIABLES') ALL
  /MODEL=ALPHA
  /SUMMARY=TOTAL.

*** Positive Relationships.
RELIABILITY
  /VARIABLES=PP8M1_07R PP19M1_08R PP21M1_09R
  /SCALE('ALL VARIABLES') ALL
  /MODEL=ALPHA
  /SUMMARY=TOTAL.

*** Meaning.
RELIABILITY
  /VARIABLES=PP7M1_10M PP9M1_11M PP20M1_12M
  /SCALE('ALL VARIABLES') ALL
  /MODEL=ALPHA
  /SUMMARY=TOTAL.

*** Accomplishment.
RELIABILITY
  /VARIABLES=PP1M1_14A PP5M1_13A PP15M1_15A
  /SCALE('ALL VARIABLES') ALL
  /MODEL=ALPHA
  /SUMMARY=TOTAL.

*** Health. 
RELIABILITY
  /VARIABLES=PP6M1_01H PP12M1_02H PP18M1_03H
  /SCALE('ALL VARIABLES') ALL
  /MODEL=ALPHA.

*** Negative emotions.
RELIABILITY
  /VARIABLES=PP16M1_02N PP4M1_03N PP14M1_04N
  /SCALE('ALL VARIABLES') ALL
  /MODEL=ALPHA.

** Total scale.
RELIABILITY
  /VARIABLES=PP1M1_14A PP2M1_04E PP3M1_01P PP5M1_13A PP7M1_10M 
    PP8M1_07R PP9M1_11M PP10M1_05E PP13M1_02P PP15M1_15A PP17M1_06E 
    PP19M1_08R PP20M1_12M PP21M1_09R PP22M1_03P
  /SCALE('ALL VARIABLES') ALL
  /MODEL=ALPHA
  /SUMMARY=TOTAL.

** SWLS.
RELIABILITY
  /VARIABLES=SWLS_01M1 SWLS_02M1 SWLS_03M1 SWLS_04M1 SWLS_05M1
  /SCALE('ALL VARIABLES') ALL
  /MODEL=ALPHA
  /SUMMARY=TOTAL.

* DESCRIPTIVES.
FREQUENCIES VARIABLES=Sex Age Nation Occupation Schooltype Service Employment Principal
  /STATISTICS=STDDEV MEAN MEDIAN.
  /ORDER=ANALYSIS.


* STATISTICAL ANALYSIS.
* MANOVA
** Only use complete data records.
USE ALL.
COMPUTE filter_$=(ZweiMZP = 2 | DreiMZP = 1).
VARIABLE LABELS filter_$ 'ZweiMZP = 2 | DreiMZP = 1 (FILTER)'.
VALUE LABELS filter_$ 0 'Not Selected' 1 'Selected'.
FORMATS filter_$ (f1.0).
FILTER BY filter_$.
EXECUTE.

GLM PERMA_P_M2 PERMA_P_M3 PERMA_E_M2 PERMA_E_M3 PERMA_R_M2 PERMA_R_M3 PERMA_M_M2 PERMA_M_M3
    PERMA_A_M2 PERMA_A_M3 BY Intervention
  /WSFACTOR=time 2 Polynomial
  /MEASURE=p e r m a
  /METHOD=SSTYPE(3)
  /PLOT=PROFILE(time*Intervention)
  /EMMEANS=TABLES(Intervention*time)
  /EMMEANS=TABLES(time) COMPARE ADJ(BONFERRONI)
  /PRINT=DESCRIPTIVE ETASQ
  /CRITERIA=ALPHA(.05)
  /WSDESIGN=time
  /DESIGN=Intervention.

* MIXED ANOVA with PERMA Factors and SWLS (intervention*time).
* Only use complete data records.
USE ALL.
COMPUTE filter_$=(ZweiMZP = 2 | DreiMZP = 1).
VARIABLE LABELS filter_$ 'ZweiMZP = 2 | DreiMZP = 1 (FILTER)'.
VALUE LABELS filter_$ 0 'Not Selected' 1 'Selected'.
FORMATS filter_$ (f1.0).
FILTER BY filter_$.
EXECUTE.

** Positive emotions.
GLM PERMA_P_M2 PERMA_P_M3 BY Intervention
  /WSFACTOR=Time 2 Polynomial 
  /METHOD=SSTYPE(3)
 /PLOT=PROFILE(time*Intervention)
  /EMMEANS=TABLES(OVERALL) 
  /EMMEANS=TABLES(Intervention) COMPARE ADJ(BONFERRONI)
  /EMMEANS=TABLES(Time) COMPARE ADJ(BONFERRONI)
  /EMMEANS=TABLES(Intervention*Time) COMPARE (Intervention) ADJ(BONFERRONI)
 /EMMEANS=TABLES(Intervention*Time) COMPARE (Time) ADJ(BONFERRONI)
  /PRINT=DESCRIPTIVE HOMOGENEITY ETASQ
  /CRITERIA=ALPHA(.05)
  /WSDESIGN=Time 
  /DESIGN=Intervention.

** Engagement.
GLM PERMA_E_M2 PERMA_E_M3 BY Intervention
  /WSFACTOR=Time 2 Polynomial 
  /METHOD=SSTYPE(3)
 /PLOT=PROFILE(time*Intervention)
  /EMMEANS=TABLES(OVERALL) 
  /EMMEANS=TABLES(Intervention) COMPARE ADJ(BONFERRONI)
  /EMMEANS=TABLES(Time) COMPARE ADJ(BONFERRONI)
  /EMMEANS=TABLES(Intervention*Time) COMPARE (Intervention) ADJ(BONFERRONI)
 /EMMEANS=TABLES(Intervention*Time) COMPARE (Time) ADJ(BONFERRONI)
  /PRINT=DESCRIPTIVE HOMOGENEITY ETASQ
  /CRITERIA=ALPHA(.05)
  /WSDESIGN=Time 
  /DESIGN=Intervention.

** Positive Relationships.
GLM PERMA_R_M2 PERMA_R_M3 BY Intervention
  /WSFACTOR=Time 2 Polynomial 
  /METHOD=SSTYPE(3)
 /PLOT=PROFILE(time*Intervention)
  /EMMEANS=TABLES(OVERALL) 
  /EMMEANS=TABLES(Intervention) COMPARE ADJ(BONFERRONI)
  /EMMEANS=TABLES(Time) COMPARE ADJ(BONFERRONI)
  /EMMEANS=TABLES(Intervention*Time) COMPARE (Intervention) ADJ(BONFERRONI)
 /EMMEANS=TABLES(Intervention*Time) COMPARE (Time) ADJ(BONFERRONI)
  /PRINT=DESCRIPTIVE HOMOGENEITY ETASQ
  /CRITERIA=ALPHA(.05)
  /WSDESIGN=Time 
  /DESIGN=Intervention.

** Meaning.
GLM PERMA_M_M2 PERMA_M_M3 BY Intervention
  /WSFACTOR=Time 2 Polynomial 
  /METHOD=SSTYPE(3)
 /PLOT=PROFILE(time*Intervention)
  /EMMEANS=TABLES(OVERALL) 
  /EMMEANS=TABLES(Intervention) COMPARE ADJ(BONFERRONI)
  /EMMEANS=TABLES(Time) COMPARE ADJ(BONFERRONI)
  /EMMEANS=TABLES(Intervention*Time) COMPARE (Intervention) ADJ(BONFERRONI)
 /EMMEANS=TABLES(Intervention*Time) COMPARE (Time) ADJ(BONFERRONI)
  /PRINT=DESCRIPTIVE HOMOGENEITY ETASQ
  /CRITERIA=ALPHA(.05)
  /WSDESIGN=Time 
  /DESIGN=Intervention.

** Accomplishment.
GLM PERMA_A_M2 PERMA_A_M3 BY Intervention
  /WSFACTOR=Time 2 Polynomial 
  /METHOD=SSTYPE(3)
 /PLOT=PROFILE(time*Intervention)
  /EMMEANS=TABLES(OVERALL) 
  /EMMEANS=TABLES(Intervention) COMPARE ADJ(BONFERRONI)
  /EMMEANS=TABLES(Time) COMPARE ADJ(BONFERRONI)
  /EMMEANS=TABLES(Intervention*Time) COMPARE (Intervention) ADJ(BONFERRONI)
 /EMMEANS=TABLES(Intervention*Time) COMPARE (Time) ADJ(BONFERRONI)
  /PRINT=DESCRIPTIVE HOMOGENEITY ETASQ
  /CRITERIA=ALPHA(.05)
  /WSDESIGN=Time 
  /DESIGN=Intervention.

** Wellbeing (PERMA total score).
GLM PERMA_Overall_M2 PERMA_Overall_M3 BY Intervention
  /WSFACTOR=Time 2 Polynomial 
  /METHOD=SSTYPE(3)
 /PLOT=PROFILE(time*Intervention)
  /EMMEANS=TABLES(OVERALL) 
  /EMMEANS=TABLES(Intervention) COMPARE ADJ(BONFERRONI)
  /EMMEANS=TABLES(Time) COMPARE ADJ(BONFERRONI)
   /EMMEANS=TABLES(Intervention*Time) COMPARE (Intervention) ADJ(BONFERRONI)
 /EMMEANS=TABLES(Intervention*Time) COMPARE (Time) ADJ(BONFERRONI)
  /PRINT=DESCRIPTIVE HOMOGENEITY ETASQ
  /CRITERIA=ALPHA(.05)
  /WSDESIGN=Time 
  /DESIGN=Intervention.

** Negative Emotions.
GLM PERMA_N_M2 PERMA_N_M3 BY Intervention
  /WSFACTOR=Time 2 Polynomial 
  /METHOD=SSTYPE(3)
 /PLOT=PROFILE(time*Intervention)
  /EMMEANS=TABLES(OVERALL) 
  /EMMEANS=TABLES(Intervention) COMPARE ADJ(BONFERRONI)
  /EMMEANS=TABLES(Time) COMPARE ADJ(BONFERRONI)
    /EMMEANS=TABLES(Intervention*Time) COMPARE (Intervention) ADJ(BONFERRONI)
 /EMMEANS=TABLES(Intervention*Time) COMPARE (Time) ADJ(BONFERRONI)
  /PRINT=DESCRIPTIVE HOMOGENEITY ETASQ
  /CRITERIA=ALPHA(.05)
  /WSDESIGN=Time 
  /DESIGN=Intervention.

** Health.
GLM PERMA_H_M2 PERMA_H_M3 BY Intervention
  /WSFACTOR=Time 2 Polynomial 
  /METHOD=SSTYPE(3)
 /PLOT=PROFILE(time*Intervention)
  /EMMEANS=TABLES(OVERALL) 
  /EMMEANS=TABLES(Intervention) COMPARE ADJ(BONFERRONI)
  /EMMEANS=TABLES(Time) COMPARE ADJ(BONFERRONI)
    /EMMEANS=TABLES(Intervention*Time) COMPARE (Intervention) ADJ(BONFERRONI)
 /EMMEANS=TABLES(Intervention*Time) COMPARE (Time) ADJ(BONFERRONI)
  /PRINT=DESCRIPTIVE HOMOGENEITY ETASQ
  /CRITERIA=ALPHA(.05)
  /WSDESIGN=Time 
  /DESIGN=Intervention.

** Satisfaction with life.
GLM SWLS_M2 SWLS_M3 BY Intervention
  /WSFACTOR=Time 2 Polynomial 
  /METHOD=SSTYPE(3)
 /PLOT=PROFILE(time*Intervention)
  /EMMEANS=TABLES(OVERALL) 
  /EMMEANS=TABLES(Intervention) COMPARE ADJ(BONFERRONI)
  /EMMEANS=TABLES(Time) COMPARE ADJ(BONFERRONI)
   /EMMEANS=TABLES(Intervention*Time) COMPARE (Intervention) ADJ(BONFERRONI)
 /EMMEANS=TABLES(Intervention*Time) COMPARE (Time) ADJ(BONFERRONI)
  /PRINT=DESCRIPTIVE HOMOGENEITY ETASQ
  /CRITERIA=ALPHA(.05)
  /WSDESIGN=Time 
  /DESIGN=Intervention.

* REPEATED ANOVA (Intervention group only)
* Differences in PERMA factors, health and negative emotion over time.
*Only select participants in the intervention group with complete data.
USE ALL.
COMPUTE filter_$=(Intervention = 1 | DreiMZP = 1).
VARIABLE LABELS filter_$ 'Intervention = 1 | DreiMZP = 1 (FILTER)'.
VALUE LABELS filter_$ 0 'Not Selected' 1 'Selected'.
FORMATS filter_$ (f1.0).
FILTER BY filter_$.
EXECUTE.

** Positive Emotion.
GLM PERMA_P_M1 PERMA_P_M2 PERMA_P_M3
  /WSFACTOR=Time 3 Polynomial 
  /METHOD=SSTYPE(3)
  /PLOT=PROFILE(time)
  /EMMEANS=TABLES(OVERALL) 
  /EMMEANS=TABLES(Time) COMPARE ADJ(BONFERRONI)
  /PRINT=DESCRIPTIVE  ETASQ
  /CRITERIA=ALPHA(.05)
  /WSDESIGN=Time.

** Engagement.
GLM PERMA_E_M1 PERMA_E_M2 PERMA_E_M3
  /WSFACTOR=Time 3 Polynomial 
  /METHOD=SSTYPE(3)
 /PLOT=PROFILE(time) 
 /EMMEANS=TABLES(OVERALL) 
  /EMMEANS=TABLES(Time) COMPARE ADJ(BONFERRONI)
  /PRINT=DESCRIPTIVE  ETASQ
  /CRITERIA=ALPHA(.05)
  /WSDESIGN=Time.

** Positive Relationships.
GLM PERMA_R_M1 PERMA_R_M2 PERMA_R_M3
  /WSFACTOR=Time 3 Polynomial 
 /PLOT=PROFILE(time)
  /METHOD=SSTYPE(3)
  /EMMEANS=TABLES(OVERALL) 
  /EMMEANS=TABLES(Time) COMPARE ADJ(BONFERRONI)
  /PRINT=DESCRIPTIVE  ETASQ
  /CRITERIA=ALPHA(.05)
  /WSDESIGN=Time.

** Meaning.
GLM PERMA_M_M1 PERMA_M_M2 PERMA_M_M3
  /WSFACTOR=Time 3 Polynomial 
 /PLOT=PROFILE(time)
  /METHOD=SSTYPE(3)
  /EMMEANS=TABLES(OVERALL) 
  /EMMEANS=TABLES(Time) COMPARE ADJ(BONFERRONI)
  /PRINT=DESCRIPTIVE  ETASQ
  /CRITERIA=ALPHA(.05)
  /WSDESIGN=Time.

** Accomplishment.
GLM PERMA_A_M1 PERMA_A_M2 PERMA_A_M3
  /WSFACTOR=Time 3 Polynomial 
  /METHOD=SSTYPE(3)
 /PLOT=PROFILE(time)
  /EMMEANS=TABLES(OVERALL) 
  /EMMEANS=TABLES(Time) COMPARE ADJ(BONFERRONI)
  /PRINT=DESCRIPTIVE  ETASQ
  /CRITERIA=ALPHA(.05)
  /WSDESIGN=Time.

* Health.
GLM PERMA_H_M1 PERMA_H_M2 PERMA_H_M3
  /WSFACTOR=Time 3 Polynomial 
  /METHOD=SSTYPE(3)
 /PLOT=PROFILE(time)
  /EMMEANS=TABLES(OVERALL) 
  /EMMEANS=TABLES(Time) COMPARE ADJ(BONFERRONI)
  /PRINT=DESCRIPTIVE  ETASQ
  /CRITERIA=ALPHA(.05)
  /WSDESIGN=Time.

* Negative Emotions.
GLM PERMA_N_M1 PERMA_N_M2 PERMA_N_M3
  /WSFACTOR=Time 3 Polynomial 
  /METHOD=SSTYPE(3)
 /PLOT=PROFILE(time)
  /EMMEANS=TABLES(OVERALL) 
  /EMMEANS=TABLES(Time) COMPARE ADJ(BONFERRONI)
  /PRINT=DESCRIPTIVE  ETASQ
  /CRITERIA=ALPHA(.05)
  /WSDESIGN=Time.


*** Following calculations are only relevant for SWLS and if mixed anova is not adviced (box´s test p < .001) and cells uneven.
** INDEPENDENT-SAMPLE T-test (Intervention) for each PERMA factor.
** Only use complete data records.
USE ALL.
COMPUTE filter_$=(ZweiMZP = 2 | DreiMZP = 1).
VARIABLE LABELS filter_$ 'ZweiMZP = 2 | DreiMZP = 1 (FILTER)'.
VALUE LABELS filter_$ 0 'Not Selected' 1 'Selected'.
FORMATS filter_$ (f1.0).
FILTER BY filter_$.
EXECUTE.

T-TEST GROUPS=Intervention(0 1)
  /MISSING=ANALYSIS
  /VARIABLES= PERMA_P_M2 PERMA_E_M2 PERMA_R_M2 PERMA_M_M2 PERMA_A_M2 PERMA_N_M2 PERMA_Overall_M2 PERMA_P_M3 
    PERMA_E_M3 PERMA_R_M3 PERMA_M_M3 PERMA_A_M3 PERMA_N_M3 PERMA_Overall_M3
  /CRITERIA=CI(.95).

* REPEATED T-TEST
** Differences in PERMA, negative emotions and SWLS over time for the CONTROL group only.
** Only use complete data records.
USE ALL.
COMPUTE filter_$=(Intervention = 0 & (ZweiMZP = 2 | DreiMZP = 1)).
VARIABLE LABELS filter_$ 'Intervention = 0 & (ZweiMZP = 2 | DreiMZP = 1) (FILTER)'.
VALUE LABELS filter_$ 0 'Not Selected' 1 'Selected'.
FORMATS filter_$ (f1.0).
FILTER BY filter_$.
EXECUTE.

T-TEST PAIRS=PERMA_Overall_M2 PERMA_P_M2 PERMA_E_M2 PERMA_R_M2 PERMA_M_M2 PERMA_A_M2 PERMA_N_M2 PERMA_H_M2 SWLS_M2 WITH 
    PERMA_Overall_M3 PERMA_P_M3 PERMA_E_M3 PERMA_R_M3 PERMA_M_M3 PERMA_A_M3 PERMA_N_M3 PERMA_H_M3 SWLS_M3 (PAIRED)
  /CRITERIA=CI(.9500)
  /MISSING=ANALYSIS.

* Additional calculations
* Only use complete data records. 
USE ALL.
COMPUTE filter_$=(ZweiMZP = 2 | DreiMZP = 1).
VARIABLE LABELS filter_$ 'ZweiMZP = 2 | DreiMZP = 1 (FILTER)'.
VALUE LABELS filter_$ 0 'Not Selected' 1 'Selected'.
FORMATS filter_$ (f1.0).
FILTER BY filter_$.
EXECUTE.

* Wellbeing (single item).
* Difference in subjective overall rating of well-being (single item) over time. 
T-TEST PAIRS=PP23M2_16over WITH PP23M3_16over (PAIRED)
  /CRITERIA=CI(.9500)
  /MISSING=ANALYSIS.


** Deactivate the filter after calculations.
USE ALL.
Execute.
